# Supplementary material for: Perspective Texture Synthesis Based on Improved Energy Optimization
Source: PLoS One. 2014 Oct 14;9(10):e110622. doi: 10.1371/journal.pone.0110622 (PMC4197031; doi:10.1371/journal.pone.0110622)
Supplement: File S1 — Efficiency analysis using proposed method for 128*128 pixels and 256*256 pixels synthesis. (XLSX) [file pone.0110622.s001.xlsx]

## Sheet: Sheet1
Efficiency Analysis
Output texture dimension	Our Method			Method in [4]
	Synthesis Time (min)	Mean (min)	St. Dev. (min)	Mean (min)	St. Dev. (min)
128 pixel x128 pixel (4 different samples)	0.52	0.96215	0.416001	2	1
	0.54
	0.533
	0.57
	0.51
	0.96
	0.92
	0.91
	0.99
	0.95
	0.72
	0.71
	0.76
	0.73
	0.74
	1.62
	1.66
	1.61
	1.62
	1.67
256 pixel x256 pixel (4 different samples)	5.74	6.547	0.747021	8.5	1.5
	5.67
	5.61
	5.86
	5.65
	7.84
	7.68
	7.73
	7.77
	7.59
	6.33
	6.65
	6.43
	6.51
	6.76
	6.23
	6.21
	6.22
	6.17
	6.29
